# Supplementary material for: Fibroblasts repair blood-brain barrier damage and hemorrhagic brain injury via TIMP2
Source: Cell Rep. Author manuscript; Available in PMC 2022 Dec 21. (PMC9769996; doi:10.1016/j.celrep.2022.111709)
Supplement: 2 [file NIHMS1854754-supplement-2.xlsx]

## Sheet: Sheet1
Accession	Description	Score	Coverage	# Proteins	# Unique Peptides	# Peptides	# PSMs	Area	# AAs	MW [kDa]	calc. pI
Q9BRK5	45 kDa calcium-binding protein OS=Homo sapiens OX=9606 GN=SDF4 PE=1 SV=1 - [CAB45_HUMAN]	71.7888	13.26	2	3	3	4	4.43762e+07	362	41.7805	4.85596
P08253	72 kDa type IV collagenase OS=Homo sapiens OX=9606 GN=MMP2 PE=1 SV=2 - [MMP2_HUMAN]	255.659	8.64	1	4	4	5	8.84252e+07	660	73.8347	5.46533
P12814	Alpha-actinin-1 OS=Homo sapiens GN=ACTN1 PE=1 SV=2 - [ACTN1_HUMAN]	458.631	16.37	4	2	13	16	1.93923e+08	892	102.993	5.41455
P06733	Alpha-enolase OS=Homo sapiens GN=ENO1 PE=1 SV=2 - [ENOA_HUMAN]	94.2198	7.14	3	1	4	6	4.48637e+08	434	47.1393	7.38623
P02649	Apolipoprotein E OS=Homo sapiens GN=APOE PE=1 SV=1 - [APOE_HUMAN]	245.202	20.82	3	8	8	9	254272171	317	36.1318	5.73193
O00462	Beta-mannosidase OS=Homo sapiens OX=9606 GN=MANBA PE=1 SV=3 - [MANBA_HUMAN]	104.118	2.5	1	2	2	3	1.72685e+07	879	100.831	5.51611
O94985	Calsyntenin-1 OS=Homo sapiens OX=9606 GN=CLSTN1 PE=1 SV=1 - [CSTN1_HUMAN]	165.727	6.73	1	6	6	10	2.29406e+08	981	109.724	4.90674
P00915	Carbonic anhydrase 1 OS=Homo sapiens OX=9606 GN=CA1 PE=1 SV=2 - [CAH1_HUMAN]	322.846	39.08	1	7	7	16	2.82839e+09	261	28.8524	7.12256
P00918	Carbonic anhydrase 2 OS=Homo sapiens OX=9606 GN=CA2 PE=1 SV=2 - [CAH2_HUMAN]	84.2545	14.23	1	4	4	4	2.05147e+08	260	29.2279	7.40088
Q9UBR2	Cathepsin Z OS=Homo sapiens OX=9606 GN=CTSZ PE=1 SV=1 - [CATZ_HUMAN]	190.808	7.26	1	1	4	6	1.32885e+09	303	33.8462	7.10791
Q6YHK3	CD109 antigen OS=Homo sapiens GN=CD109 PE=1 SV=2 - [CD109_HUMAN]	334.203	7.96	1	9	9	13	5.11489e+07	1445	161.587	5.84619
P10909	Clusterin OS=Homo sapiens GN=CLU PE=1 SV=1 - [CLUS_HUMAN]	144.806	7.35	1	4	4	6	4.84125e+08	449	52.461	6.26514
P02452	Collagen alpha-1(I) chain OS=Homo sapiens GN=COL1A1 PE=1 SV=5 - [CO1A1_HUMAN]	2417.88	28.48	1	6	41	125	2.28429e+09	1464	138.857	5.79541
P02461	Collagen alpha-1(III) chain OS=Homo sapiens GN=COL3A1 PE=1 SV=4 - [CO3A1_HUMAN]	307.202	10.98	1	11	13	19	2.29189e+08	1466	138.479	6.60986
P20908	Collagen alpha-1(V) chain OS=Homo sapiens GN=COL5A1 PE=1 SV=3 - [CO5A1_HUMAN]	157.989	3.7	1	5	5	9	1.37545e+08	1838	183.447	5.05908
P12109	Collagen alpha-1(VI) chain OS=Homo sapiens GN=COL6A1 PE=1 SV=3 - [CO6A1_HUMAN]	866.989	29.28	1	29	29	46	1.8093e+09	1028	108.462	5.42725
Q99715	Collagen alpha-1(XII) chain OS=Homo sapiens OX=9606 GN=COL12A1 PE=1 SV=2 - [COCA1_HUMAN]	714.666	12.11	1	28	28	29	1.21475e+08	3063	332.941	5.52881
P08123	Collagen alpha-2(I) chain OS=Homo sapiens GN=COL1A2 PE=1 SV=7 - [CO1A2_HUMAN]	1607.33	42.75	1	22	46	79	1.1434e+09	1366	129.235	8.95361
P08572	Collagen alpha-2(IV) chain OS=Homo sapiens GN=COL4A2 PE=1 SV=4 - [CO4A2_HUMAN]	312.6	8.7	1	10	10	10	1.7131e+08	1712	167.449	8.66064
P05997	Collagen alpha-2(V) chain OS=Homo sapiens OX=9606 GN=COL5A2 PE=1 SV=3 - [CO5A2_HUMAN]	203.26	10.01	1	10	11	13	2.61407e+08	1499	144.821	6.45557
P12110	Collagen alpha-2(VI) chain OS=Homo sapiens GN=COL6A2 PE=1 SV=4 - [CO6A2_HUMAN]	465.157	16.68	1	17	17	24	4.637e+08	1019	108.512	6.21436
P12111	Collagen alpha-3(VI) chain OS=Homo sapiens GN=COL6A3 PE=1 SV=5 - [CO6A3_HUMAN]	4890.93	43.5	1	122	122	205	1.60505e+09	3177	343.457	6.68311
P00736	Complement C1r subcomponent OS=Homo sapiens OX=9606 GN=C1R PE=1 SV=2 - [C1R_HUMAN]	211.765	15.32	3	10	10	12	103425210	705	80.0668	6.21436
P09871	Complement C1s subcomponent OS=Homo sapiens GN=C1S PE=1 SV=1 - [C1S_HUMAN]	221.079	12.79	1	8	8	8	1.6068e+08	688	76.6348	4.95752
P0C0L4	Complement C4-A OS=Homo sapiens OX=9606 GN=C4A PE=1 SV=2 - [CO4A_HUMAN]	81.72	1.61	3	3	3	3	2.61664e+07	1744	192.664	7.07861
P07585	Decorin OS=Homo sapiens OX=9606 GN=DCN PE=1 SV=1 - [PGS2_HUMAN]	517.787	35.93	1	18	18	29	1.21943e+09	359	39.7218	8.54346
Q9UBP4	Dickkopf-related protein 3 OS=Homo sapiens OX=9606 GN=DKK3 PE=1 SV=2 - [DKK3_HUMAN]	124.247	6.86	1	2	2	2	1.88886e+08	350	38.3651	4.65283
Q9Y6C2	EMILIN-1 OS=Homo sapiens OX=9606 GN=EMILIN1 PE=1 SV=3 - [EMIL1_HUMAN]	176.354	4.63	1	4	4	4	5.16648e+07	1016	106.63	5.17334
Q16610	Extracellular matrix protein 1 OS=Homo sapiens OX=9606 GN=ECM1 PE=1 SV=2 - [ECM1_HUMAN]	95.07	10.74	1	4	4	4	1.02153e+08	540	60.6353	6.7124
P35555	Fibrillin-1 OS=Homo sapiens OX=9606 GN=FBN1 PE=1 SV=4 - [FBN1_HUMAN]	104.899	1.74	1	5	5	5	7.63918e+07	2871	312.083	4.93213
P02751	Fibronectin OS=Homo sapiens OX=9606 GN=FN1 PE=1 SV=5 - [FINC_HUMAN]	2164.19	29.83	1	32	65	122	2.85704e+09	2477	272.15	5.50342
P23142	Fibulin-1 OS=Homo sapiens GN=FBLN1 PE=1 SV=4 - [FBLN1_HUMAN]	273.419	7.97	1	5	5	10	2.39522e+08	703	77.1624	5.22412
P21333	Filamin-A OS=Homo sapiens GN=FLNA PE=1 SV=4 - [FLNA_HUMAN]	460.326	9.52	1	2	19	23	1.23801e+08	2647	280.564	6.06201
P30043	Flavin reductase (NADPH) OS=Homo sapiens OX=9606 GN=BLVRB PE=1 SV=3 - [BLVRB_HUMAN]	209.794	31.55	1	5	5	8	1.0318e+09	206	22.1054	7.6499
Q08380	Galectin-3-binding protein OS=Homo sapiens GN=LGALS3BP PE=1 SV=1 - [LG3BP_HUMAN]	386.028	17.09	1	8	9	13	1.66126e+08	585	65.2893	5.2749
Q92820	Gamma-glutamyl hydrolase OS=Homo sapiens GN=GGH PE=1 SV=2 - [GGH_HUMAN]	57.01	16.04	1	4	4	5	1.11683e+08	318	35.9412	7.10791
P04406	Glyceraldehyde-3-phosphate dehydrogenase OS=Homo sapiens GN=GAPDH PE=1 SV=3 - [G3P_HUMAN]	233.755	22.69	1	8	8	12	2.97998e+08	335	36.0304	8.45557
P07900	Heat shock protein HSP 90-alpha OS=Homo sapiens GN=HSP90AA1 PE=1 SV=5 - [HS90A_HUMAN]	565.144	19.13	6	8	15	21	3.98602e+08	732	84.6067	5.021
P08238	Heat shock protein HSP 90-beta OS=Homo sapiens GN=HSP90AB1 PE=1 SV=4 - [HS90B_HUMAN]	523.433	23.62	5	8	16	21	4.08463e+08	724	83.2121	5.03369
P19823	Inter-alpha-trypsin inhibitor heavy chain H2 OS=Homo sapiens GN=ITIH2 PE=1 SV=2 - [ITIH2_HUMAN]	292.691	8.03	1	3	10	23	2.78955e+09	946	106.397	6.85889
P03956	Interstitial collagenase OS=Homo sapiens GN=MMP1 PE=1 SV=3 - [MMP1_HUMAN]	178.94	17.91	1	10	10	11	5.32707e+08	469	53.9728	6.96143
P13645	Keratin, type I cytoskeletal 10 OS=Homo sapiens GN=KRT10 PE=1 SV=6 - [K1C10_HUMAN]	145.995	12.84	1	6	6	9	1.04019e+08	584	58.7917	5.21143
P35527	Keratin, type I cytoskeletal 9 OS=Homo sapiens GN=KRT9 PE=1 SV=3 - [K1C9_HUMAN]	249.877	12.2	1	5	5	6	1.05407e+08	623	62.0268	5.23682
P35908	Keratin, type II cytoskeletal 2 epidermal OS=Homo sapiens GN=KRT2 PE=1 SV=2 - [K22E_HUMAN]	72.9116	4.23	1	3	3	4	7.83601e+07	639	65.3932	8.00146
Q16363	Laminin subunit alpha-4 OS=Homo sapiens GN=LAMA4 PE=1 SV=4 - [LAMA4_HUMAN]	399.564	11.08	1	18	18	21	1.08441e+08	1823	202.397	6.27783
P07942	Laminin subunit beta-1 OS=Homo sapiens GN=LAMB1 PE=1 SV=2 - [LAMB1_HUMAN]	367.862	12.77	1	20	20	27	1.85806e+08	1786	197.909	4.94482
P11047	Laminin subunit gamma-1 OS=Homo sapiens GN=LAMC1 PE=1 SV=3 - [LAMC1_HUMAN]	597.067	10.25	1	14	14	18	1.92599e+08	1609	177.489	5.12256
Q14766	Latent-transforming growth factor beta-binding protein 1 OS=Homo sapiens GN=LTBP1 PE=1 SV=4 - [LTBP1_HUMAN]	174.85	4.01	1	7	7	8	2.76871e+08	1721	186.673	5.96045
P40925	Malate dehydrogenase, cytoplasmic OS=Homo sapiens GN=MDH1 PE=1 SV=4 - [MDHC_HUMAN]	64.29	8.08	1	4	4	5	8.7745e+07	334	36.403	7.35693
P16035	Metalloproteinase inhibitor 2 OS=Homo sapiens OX=9606 GN=TIMP2 PE=1 SV=2 - [TIMP2_HUMAN]	175.043	16.36	1	4	4	8	5.94989e+08	220	24.3831	7.48877
P14543	Nidogen-1 OS=Homo sapiens GN=NID1 PE=1 SV=3 - [NID1_HUMAN]	179.43	3.37	1	4	4	5	6.72813e+07	1247	136.291	5.2876
Q14112	Nidogen-2 OS=Homo sapiens GN=NID2 PE=1 SV=3 - [NID2_HUMAN]	91.59	2.91	1	3	3	3	8.15567e+07	1375	151.158	5.2876
Q92626	Peroxidasin homolog OS=Homo sapiens GN=PXDN PE=1 SV=2 - [PXDN_HUMAN]	485.358	20.22	1	27	27	30	3.19506e+08	1479	165.17	7.1665
P55058	Phospholipid transfer protein OS=Homo sapiens OX=9606 GN=PLTP PE=1 SV=1 - [PLTP_HUMAN]	72.02	8.11	1	3	3	3	8.02163e+07	493	54.7045	7.00537
P05155	Plasma protease C1 inhibitor OS=Homo sapiens OX=9606 GN=SERPING1 PE=1 SV=2 - [IC1_HUMAN]	78.6963	6.4	1	2	4	6	1.06266e+08	500	55.1194	6.55127
P05121	Plasminogen activator inhibitor 1 OS=Homo sapiens GN=SERPINE1 PE=1 SV=1 - [PAI1_HUMAN]	1272.07	31.84	1	11	11	40	2.72228e+09	402	45.031	7.1958
Q15113	Procollagen C-endopeptidase enhancer 1 OS=Homo sapiens GN=PCOLCE PE=1 SV=2 - [PCOC1_HUMAN]	103.07	4.01	1	2	2	4	157751968	449	47.942	7.43018
P07602	Prosaposin OS=Homo sapiens GN=PSAP PE=1 SV=2 - [SAP_HUMAN]	71.069	10.69	1	5	5	6	9.20281e+07	524	58.0739	5.17334
P46940	Ras GTPase-activating-like protein IQGAP1 OS=Homo sapiens GN=IQGAP1 PE=1 SV=1 - [IQGA1_HUMAN]	155.88	3.98	2	5	5	5	3.11921e+07	1657	189.134	6.48096
P09486	SPARC OS=Homo sapiens GN=SPARC PE=1 SV=1 - [SPRC_HUMAN]	87.0557	8.58	2	3	3	6	1.26162e+08	303	34.6097	4.84326
Q9BUD6	Spondin-2 OS=Homo sapiens OX=9606 GN=SPON2 PE=1 SV=3 - [SPON2_HUMAN]	72.2533	5.74	1	3	3	3	1.91053e+08	331	35.8238	5.51611
O00391	Sulfhydryl oxidase 1 OS=Homo sapiens GN=QSOX1 PE=1 SV=3 - [QSOX1_HUMAN]	601.666	29.05	1	21	21	33	4.47346e+08	747	82.5255	8.92432
Q15582	Transforming growth factor-beta-induced protein ig-h3 OS=Homo sapiens GN=TGFBI PE=1 SV=1 - [BGH3_HUMAN]	239.932	16.98	1	11	11	13	1.20978e+08	683	74.634	7.7085
P30085	UMP-CMP kinase OS=Homo sapiens GN=CMPK1 PE=1 SV=3 - [KCY_HUMAN]	63.21	11.73	5	2	2	2	3.21329e+07	196	22.2083	5.56689
Q6EMK4	Vasorin OS=Homo sapiens OX=9606 GN=VASN PE=1 SV=1 - [VASN_HUMAN]	138.323	7.13	1	4	4	4	1.18625e+08	673	71.6675	7.38623
P04004	Vitronectin OS=Homo sapiens OX=9606 GN=VTN PE=1 SV=1 - [VTNC_HUMAN]	78.68	5.44	1	3	3	3	1.23822e+08	478	54.2712	5.79541
