# Supplementary material for: Fibroblasts repair blood-brain barrier damage and hemorrhagic brain injury via TIMP2
Source: Cell Rep. Author manuscript; Available in PMC 2022 Dec 21. (PMC9769996; doi:10.1016/j.celrep.2022.111709)
Supplement: 3 [file NIHMS1854754-supplement-3.zip]

Archive with 28 entries (28 files):
-  Figure S5.xlsx
- __MACOSX/._ Figure S5.xlsx
- Figure 1.xlsx
- __MACOSX/._Figure 1.xlsx
- Figure 2.xlsx
- __MACOSX/._Figure 2.xlsx
- Figure 3.xlsx
- __MACOSX/._Figure 3.xlsx
- Figure 4.xlsx
- __MACOSX/._Figure 4.xlsx
- Figure 5.xlsx
- __MACOSX/._Figure 5.xlsx
- Figure 6.xlsx
- __MACOSX/._Figure 6.xlsx
- Figure 7.xlsx
- __MACOSX/._Figure 7.xlsx
- Figure S1.xlsx
- __MACOSX/._Figure S1.xlsx
- Figure S2.xlsx
- __MACOSX/._Figure S2.xlsx
- Figure S3.xlsx
- __MACOSX/._Figure S3.xlsx
- Figure S4.xlsx
- __MACOSX/._Figure S4.xlsx
- Figure S6.xlsx
- __MACOSX/._Figure S6.xlsx
- Figure S7.xlsx
- __MACOSX/._Figure S7.xlsx
