# Supplementary material for: Fibroblasts repair blood-brain barrier damage and hemorrhagic brain injury via TIMP2
Source: Cell Rep. Author manuscript; Available in PMC 2022 Dec 21. (PMC9769996; doi:10.1016/j.celrep.2022.111709)
Supplement: 3 [file NIHMS1854754-supplement-3.zip › Figure S5.xlsx]

## Sheet: FigS5B
Meca32 intensity
		Control	FKO
		1.25783	1.16845
		0.96542	0.92413
		1.05687	0.624538
		0.762315	1.19564
	Mean	1.01061	0.97819
	SD	0.20571	0.265504
	p = 0.8857 by Mann-Whitney U test

## Sheet: FigS5D
Endothelial caveolin-1 level
		Control	FKO
		0.854426	0.816717
		1.22129	1.3461
		0.89551	1.04811
		1.02877	1.07916
	Mean	1	1.07252
	SD	0.165234	0.216736
	p = 0.6857 by Mann-Whitney U test

## Sheet: FigS5F
Number of vesicles/μm²
		Control	FKO
		2.17391	3.57143
		5.55556	4
		4.23729	5.40541
		2.5641	3.15789
		3.26087	3.125
		4.91803	3.40909
		2.94118	3.63636
		1.26582	2.63158
		3.22581	5
		5.74713	3.63636
		4.21053	4.47761
		3.4188	4.44444
		5.30303	5.64972
		3.33333	2.45902
		4.12371	5.61798
		6.12245	2.7027
		3.92157	6.57895
		5.98291	3.15789
		3.25476	4
		4.02359	6.66667
		1.2359	3.33333
		4.02333	4.21222
		5.33333	5.33587
		3.68924	2
		3.45682	2.68523
			5.36982
			6.35864
	Mean	3.89292	4.17123
	SD	1.33186	1.33105
	p = 0.4857 by student's t-test
