# Supplementary material for: Fibroblasts repair blood-brain barrier damage and hemorrhagic brain injury via TIMP2
Source: Cell Rep. Author manuscript; Available in PMC 2022 Dec 21. (PMC9769996; doi:10.1016/j.celrep.2022.111709)
Supplement: 3 [file NIHMS1854754-supplement-3.zip › Figure 1.xlsx]

## Sheet: Fig1B
Col1α1-Cre Labeling Efficiency
		Areatdtomato/AreaCol1	Lengthtdtomato/LengthCol1
	1	38.06	35.63
	2	33.96	32.79
	3	39.81	41.33
	4	36.63	36.42
	5	26.24	27.08

## Sheet: Fig1H
Tdtomato+ cells /EC (%)
		Sham	Day 7
		0	46.1538
		0	40
		0	40
		0	37.5
		0	25
		0	61.5385
		0	33.3333
		0	16.6667
		0	23.0769
		0	30.7692
		0	28.5714
		0	70
		0	37.5
		0	25
		0	12.5
		0	16.6667
		0	80
		0	30.7692
		0	50
		0	70
		0	12.5
		0	0
		0	8.3333
		0	0
		0	15.3846
		0	70
		0	50
		0	45.4545
	Mean	0	34.8828
	SD	0	21.7756
	****P＜0.0001 by student's t-test

## Sheet: Fig1I
Tdtomato coverage over CD31-positive capillaries (%)
		Sham	Day 7
		0	45.354
		0	39.214
		0	38.368
		0	32.259
		0	20.364
		0	51.3296
		0	30.261
		0	13.026
		0	20.3687
		0	32.0265
		0	28.365
		0	71.321
		0	40.3654
		0	29.324
		0	10.369
		0	18.359
		0	75.032
		0	31.368
		0	43.0269
		0	70.369
		0	10.365
		0	0
		0	8.3569
		0	0
		0	13.2695
		0	62.368
		0	46.3259
		0	42.3694
	Mean	0	32.983
	SD	0	20.7708
	****P＜0.0001 by student's t-test
