# Supplementary material for: Fibroblasts repair blood-brain barrier damage and hemorrhagic brain injury via TIMP2
Source: Cell Rep. Author manuscript; Available in PMC 2022 Dec 21. (PMC9769996; doi:10.1016/j.celrep.2022.111709)
Supplement: 3 [file NIHMS1854754-supplement-3.zip › Figure 2.xlsx]

## Sheet: Fig2C
Col1 intensity
		Control	FKO
		0.848017	0.581502
		1.09179	0.443481
		0.93893	0.783531
		1.12126	0.905993
			0.646015
	Mean	1	0.672104
	SD	0.129046	0.179079
	*p = 0.0317 by Mann-Whitney U test

## Sheet: Fig2E
PDGFRα+Olig2- cell number
		Control	FKO
		77.6262	26.4725
		111.446	23.9031
		97.0775	41.4712
		113.284	32.0356
	Mean	99.8583	30.9706
	SD	16.4975	7.77989
	*p = 0.0286 by Mann-Whitney U test

## Sheet: Fig2G
Col1α1+ cell number
		Control	FKO
		20.5	3.16667
		17.8571	2.125
		13.9091	2.6
		13.7143	1.875
	Mean	16.4951	2.44167
	SD	2.33767	0.368273
	*p = 0.0286 by Mann-Whitney U test
