# Supplementary material for: Fibroblasts repair blood-brain barrier damage and hemorrhagic brain injury via TIMP2
Source: Cell Rep. Author manuscript; Available in PMC 2022 Dec 21. (PMC9769996; doi:10.1016/j.celrep.2022.111709)
Supplement: 3 [file NIHMS1854754-supplement-3.zip › Figure 3.xlsx]

## Sheet: Fig3B
Hematoma volume (mm³)
		Control Day2	FKO Day2			Control Day5	FKO Day5			Control Day7	FKO Day7
		18.7953	16.3287			9.04777	10.1129			3.8812	12.6554
		13.5431	16.6595			9.3021	12.3604			6.9451	7.58953
		19.4513	11.048			8.34266	9.54869			4.84086	7.95595
		14.8539	15.4422			9.14804	10.9858			4.27056	8.703
		18.266				7.34734	11.0121			3.50287	10.2564
						7.00323				8.68243	8.41715
						8.56459				7.31748	6.62701
										3.49359	12.4885
	Mean	16.9819	14.8696		Mean	8.39367	10.804		Mean	5.36676	9.33661
	SD	2.61673	2.59906		SD	0.902045	1.06679		SD	1.9985	2.24697
	p = 0.4127 by Mann-Whitney U test				**p = 0.0017 by student's t-test				**p = 0.0022 by student's t-test

## Sheet: Fig3C
Survive rate
		Number of mice died	Number of mice died
	Days after ICH	Control (n=13)	FKO (n=19)
	Day1	0	0
	Day2	0	0
	Day3	0	0
	Day4	0	0
	Day5	0	0
	Day6	1	10
	Day7	1	9

## Sheet: Fig3E
FJC+ cells/field
		Control Day2	FKO Day2			Control Day7	FKO Day7
		33	29.3333			7.25	12.5
		34.5882	37.6471			4.66667	18.0714
		31.2778	38.8824			9	10.25
		32.6923	44.9231			8.69231	23.2667
	Mean	32.8896	37.6965		Mean	7.40224	16.022
	SD	1.35824	6.41807		SD	1.97684	5.84254
	p = 0.3429 by Mann-Whitney U test				*p = 0.0286 by Mann-Whitney U test

## Sheet: Fig3F
Neurological deficit score
		Day1	Day2	Day3	Day4	Day5	Day6	Day7				Day1	Day2	Day3	Day4	Day5	Day6	Day7
	Control 1	12	8	7	9	8	7	5			FKO1	4	4	7	7	5	18	24
	Control 2	9	9	7	7	6	9	9			FKO2	4	7	4	6	10	14	16
	Control 3	8	9	8	9	9	10	12			FKO3	7	10	10	10	10	12	13
	Control 4	15	15	15	16	16	14	10			FKO4	13	12	12	12	17	18	21
	Control 5	15	13	9	10	17	10	8			FKO5	14	10	15	15	17	17	17
	Control 6	6	7	8	8	7	9	10			FKO6	6	10	10	10	10	13	19
	Control 7	12	14	11	16	18	10	8			FKO7	8	6	6	11	12	15	17
	Control 8	12	8	8	14	14	19	17			FKO8	14	17	18	13	15	19	20
	Control 9	14	13	13	10	11					FKO9	14	12	12	12	16	21
	Control 10	10	12	13	14	10					FKO10	14	15	19	15	16	20
	Control 11	12	13	13	10	9					FKO11	16	18	18	16	23
	Control 12	10	10	12	13	10					FKO12	7	15	16	17	24
	Control 13	8	12	13	10	9					FKO13	12	14	18	17	18
	Control 14	14	14	10	15	14					FKO14	8	8	11	18	18
	Control 15	12	12	10	10	6					FKO15	9	8	9	14	16
	Control 16	12	14	16	24	25					FKO16	11	12	15	16	18
											FKO17	14	15	13	16	18
											FKO18	16	16	13	16	19
	Mean	11.3125	11.4375	10.8125	12.1875	11.8125	11	9.875			FKO19	10	7	11	17	18
	SD	2.62599	2.55522	2.85701	4.26175	5.17969	3.77964	3.52288
											Mean	10.5789	11.3684	12.4737	13.5789	15.7895	16.7	18.375
											SD	3.90606	4.04434	4.29946	3.50104	4.64972	3.05687	3.37797
	Day5	Day6	Day7
control vs FKO by Student's t-test	*P=0.0269	**p = 0.0027	***p = 0.0002
