# Supplementary material for: Fibroblasts repair blood-brain barrier damage and hemorrhagic brain injury via TIMP2
Source: Cell Rep. Author manuscript; Available in PMC 2022 Dec 21. (PMC9769996; doi:10.1016/j.celrep.2022.111709)
Supplement: 3 [file NIHMS1854754-supplement-3.zip › Figure 4.xlsx]

## Sheet: Fig4C
IgG leakage
		Control Day2	FKO Day2			Control Day7	FKO Day7
		1.18993	0.968755			0.197183	0.889689
		0.864868	0.916477			0.00796495	0.815331
		0.957298	1.08388			0.367247	0.957765
		0.987907	1.12761			0.12121	0.550676
	Mean	1	1.02418		Mean	0.173401	0.803365
	SD	0.136995	0.0982067		SD	0.150814	0.178219
	p = 0.8857 by Mann-Whitney U test				*p = 0.0286 by Mann-Whitney U test

## Sheet: Fig4E
Hemoglobin leakage
		Control Day2	FKO Day2			Control Day7	FKO Day7
		0.913589	1.22805			0.405823	1.08118
		0.992867	1.02472			0.757586	0.738645
		0.986631	1.08748			0.576511	0.810713
		1.10691	1.09437			0.540031	1.05283
	Mean	1	1.10866		Mean	0.569988	0.920843
	SD	0.0798475	0.0855452		SD	0.145009	0.171711
	p = 0.2 by Mann-Whitney U test				p = 0.0571 by Mann-Whitney U test.

## Sheet: Fig4G
Sulfo-biotin leakage
		Control	FKO
		1.10464	2.04127
		1.09068	1.66549
		0.880137	2.99942
		0.92454	1.73598
	Mean	1	2.11054
	SD	0.11436	0.614619
	*p = 0.0286 by Mann-Whitney U test
