# Supplementary material for: Fibroblasts repair blood-brain barrier damage and hemorrhagic brain injury via TIMP2
Source: Cell Rep. Author manuscript; Available in PMC 2022 Dec 21. (PMC9769996; doi:10.1016/j.celrep.2022.111709)
Supplement: 3 [file NIHMS1854754-supplement-3.zip › Figure 5.xlsx]

## Sheet: Fig5B
ZO-1 intensity
		Control Sham	FKO Sham			Control Day2	FKO Day2			Control Day7	FKO Day7
		0.933346	1.08249			0.627291	0.575069			0.644582	0.45998
		1.02705	0.890136			0.817448	0.701307			0.916237	0.576335
		1.08609	0.99718			0.614371	0.644919			0.99035	0.483932
		0.953511	0.787675			0.559707	0.662834			0.658991	0.544278
	Mean	1	0.93937		Mean	0.654704	0.646032		Mean	0.80254	0.516131
	SD	0.0701123	0.128141		SD	0.112381	0.052835		SD	0.176783	0.0535614
	p = 0.4857 by Mann-Whitney U test				p = 0.6857 by Mann-Whitney U test				*p = 0.0286 by Mann-Whitney U test

## Sheet: Fig5D
Occludin intensity
		Control Sham	FKO Sham			Control Day2	FKO Day2			Control Day7	FKO Day7
		0.898207	0.954903			0.701026	0.655173			0.676424	0.241917
		1.09462	0.943479			0.678113	0.750025			0.707098	0.538047
		0.940499	1.01912			0.783945	0.829844			0.836464	0.455154
		1.06667	0.876209			0.6753	0.602273			0.618398	0.280779
	Mean	1	0.948428		Mean	0.709596	0.709329		Mean	0.709596	0.378974
	SD	0.0953954	0.0585367		SD	0.0508875	0.100952		SD	0.0922301	0.140872
	p = 0.6857 by Mann-Whitney U test				p = 0.8857 by Mann-Whitney U test				*p = 0.0286 by Mann-Whitney U test
