# Supplementary material for: Fibroblasts repair blood-brain barrier damage and hemorrhagic brain injury via TIMP2
Source: Cell Rep. Author manuscript; Available in PMC 2022 Dec 21. (PMC9769996; doi:10.1016/j.celrep.2022.111709)
Supplement: 3 [file NIHMS1854754-supplement-3.zip › Figure 6.xlsx]

## Sheet: Fig6B
TEER
	0h				48h
		EC	EC+FB			EC	EC+FB
		98	103			58	85
		106	110			63	84
		100	108			53	78
		102	91			71	85
		92	115			66	72
		103	100			62	80
	Mean	100.167	104.5		Mean	62.1667	80.6667
	SD	4.83391	8.45577		SD	6.24233	5.1251
	p = 0.3014 by student’s t-test.				***p = 0.0002 by student’s t-test.

## Sheet: Fig6C
FTIC-Dextran leakage
	30min				60min
		EC	EC+FB			EC	EC+FB
		1.21771	0.715025			1.87009	1.73841
		0.995728	0.874623			1.70551	1.77796
		0.839667	0.757762			2.00805	1.62849
		1.04239	0.714349			1.74728	1.54312
		0.960837	0.746282			1.88235	1.62425
		0.943665	0.707307			1.88701	1.58527
	Mean	1	0.752558		Mean	1.85005	1.64958
	SD	0.126196	0.0630597		SD	0.108837	0.0904752
	**p = 0.0016 by student’s t-test				**p = 0.0060 by student’s t-test

## Sheet: Fig6G
TEER
	0h					48h
		IgG Ctr	PAI1 Ab	TIMP2 Ab			IgG Ctr	PAI1 Ab	TIMP2 Ab
		101	88	101			91	79	60
		105	100	96			83	75	67
		86	107	94			75	72	65
		97	102	104			80	90	71
		98	99	95			78	81	78
		100	101	92			72	68	66
	Mean	97.8333	99.5	97		Mean	79.8333	77.5	67.8333
	SD	6.43169	6.2849	4.5607		SD	6.67583	7.71362	6.11283
	IgG Ctr vs PAI1 Ab: p = 0.6595 by student's t-test					IgG Ctr vs PAI1 Ab: p = 0.5876 by student's t-test
	IgG Ctr vs TIMP2 Ab: p = 0.8010 by student's t-test					IgG Ctr vs TIMP2 Ab: **p = 0.0088 by student's t-test

## Sheet: Fig6H
FTIC-Dextran leakage
	30min					60min
		IgG Ctr	PAI1 Ab	TIMP2 Ab			IgG Ctr	PAI1 Ab	TIMP2 Ab
		0.904341	0.973818	1.34905			1.81003	1.87831	2.85621
		1.12613	0.978239	2.12469			1.76278	1.87377	3.627
		0.940046	0.865411	1.48877			1.90465	1.64415	2.92191
		1.09843	0.972743	1.81273			1.7743	1.72106	4.18386
		0.907257	1.24657	1.91881			1.73141	2.02408	3.30286
		1.0238	1.14111	2.01856			1.80527	1.94641	3.73166
	Mean	1	1.02965	1.78544		Mean	1.79807	1.84796	3.43725
	SD	0.0974786	0.138167	0.305422		SD	0.0596819	0.141379	0.510168
	IgG Ctr vs PAI1 Ab: p = 0.6767 by student's t-test					IgG Ctr vs PAI1 Ab: p = 0.4443 by student's t-test
	IgG Ctr vs TIMP2 Ab: ***p = 0.00013 by student's t-test					IgG Ctr vs TIMP2 Ab: ****p < 0.0001 by student's t-test

## Sheet: Fig6I
TIMP2 WB normalized to actin (%)
		Ctr	TIMP2-KD
		85.8206	25.9705
		103.343	65.9206
		114.024	60.0859
		97.577	67.5521
		99.2346	82.7109
	Mean	100	60.448
	SD	10.1904	21.0052
	p = 0.0121 by Mann-Whitney U Test

## Sheet: Fig6J
TEER
	0h				48h
		Ctr	TIMP2-KD			Ctr	TIMP2-KD
		99	101			84	62
		107	111			71	64
		114	89			80	58
		106	98			92	68
		103	104			82	73
		92	95			75	66
	Mean	103.5	99.6667		Mean	80.6667	65.1667
	SD	7.50333	7.58068		SD	7.31209	5.15429
	p = 0.3993 by student’s t-test				**p = 0.0017 by student’s t-test

## Sheet: Fig6K
FTIC-Dextran leakage
	30min				60min
		Ctr	TIMP2-KD			Ctr	TIMP2-KD
		1.21254	2.06976			2.46658	4.52691
		1.10431	1.97662			2.03424	4.24075
		0.954336	1.74558			1.87519	3.55059
		0.806892	2.17064			1.77403	4.67393
		0.995136	1.832			2.01549	4.16221
		0.926795	1.92323			1.80952	4.42931
	Mean	1	1.95297		Mean	1.99584	4.26395
	SD	0.141994	0.15499		SD	0.253742	0.396067
	****p < 0.0001 by student’s t-test				****p < 0.0001 by student’s t-test

## Sheet: Fig6M
TEER
	0h				48h
		EC	EC+TIMP2			EC	EC+TIMP2
		108	106			68	76
		99	98			64	78
		103	93			74	69
		88	112			58	84
		92	102			57	78
		102	97			60	75
	Mean	98.6667	101.333		Mean	63.5	76.6667
	SD	7.42069	6.86052		SD	6.56506	4.88535
	p = 0.5326 by student’s t-test.				**p = 0.0028 by student’s t-test.

## Sheet: Fig6N
FTIC-Dextran leakage
	30min				60min
		EC	EC+TIMP2			EC	EC+TIMP2
		0.973039	0.617579			1.9716	1.32628
		1.03574	0.737781			1.88456	1.46417
		0.950777	0.784254			1.845	1.60996
		1.23531	0.726452			1.59668	1.49182
		0.881646	0.755475			1.87954	1.40634
		0.92349	0.674437			1.64218	1.34912
	Mean	1	0.715996		Mean	1.80326	1.44128
	SD	0.126222	0.060357		SD	0.149085	0.104375
	***p = 0.0006 by student’s t-test				***p = 0.0007 by student’s t-test
