# Supplementary material for: Fibroblasts repair blood-brain barrier damage and hemorrhagic brain injury via TIMP2
Source: Cell Rep. Author manuscript; Available in PMC 2022 Dec 21. (PMC9769996; doi:10.1016/j.celrep.2022.111709)
Supplement: 3 [file NIHMS1854754-supplement-3.zip › Figure 7.xlsx]

## Sheet: Fig7B
TIMP2 intensity
		Saline	TIMP2
		1.20028	1.54566
		0.943432	1.33518
		0.970386	1.58593
		0.8859	1.68074
	Mean	1	1.53688
	SD	0.138093	0.145904
	*p = 0.0286 by Mann-Whitney U test

## Sheet: Fig7D
Hematoma volume (mm3)
		Saline	TIMP2
		10.6638	10.6904
		8.30655	7.56313
		12.2793	4.82051
		8.05487	0.858734
		9.46579	1.26486
			7.55235
	Mean	9.75407	5.45833
	SD	1.75145	3.8817
	*p = 0.0491 by student's t-test

## Sheet: Fig7F
Hemoglobin level
		Saline	TIMP2
		0.757733	0.652288
		0.99415	0.55532
		1.57072	0.480162
		0.677401	0.603433
	Mean	1	0.572801
	SD	0.403532	0.0733577
	*p = 0.0286 by Mann-Whitney U test

## Sheet: Fig7H
Biotin level
		Saline	TIMP2
		0.967176	0.564237
		0.789131	0.591184
		1.42116	0.527935
		0.82253	0.779352
	Mean	1	0.615677
	SD	0.291214	0.112152
	*p = 0.0286 by Mann-Whitney U test

## Sheet: Fig7J
ZO-1 intensity
		Saline	TIMP2
		1.15607	1.57225
		0.971098	1.36416
		1.06358	1.50289
		0.809249	1.22543
	Mean	1	1.41619
	SD	0.147898	0.153805
	*p = 0.0286 by Mann-Whitney U test

## Sheet: Fig7L
Occludin intensity
		Saline	TIMP2
		0.888889	1.62092
		1.01961	1.72549
		1.28105	1.30719
		0.810458	1.28732
	Mean	1	1.48523
	SD	0.206271	0.221361
	*p = 0.0286 by Mann-Whitney U test

## Sheet: Fig7N
PDGFRβ coverage (%)
		Saline	TIMP2
		44.2459	41.258
		30.3248	34.214
		33.254	30.3057
		28.356	36.3249
	Mean	34.0452	35.5256
	SD	7.09198	4.56315
	p = 0.6857 by Mann-Whitney U test
