# Supplementary material for: Fibroblasts repair blood-brain barrier damage and hemorrhagic brain injury via TIMP2
Source: Cell Rep. Author manuscript; Available in PMC 2022 Dec 21. (PMC9769996; doi:10.1016/j.celrep.2022.111709)
Supplement: 3 [file NIHMS1854754-supplement-3.zip › Figure S1.xlsx]

## Sheet: Fig.S1C
Col1 intensity
		Ctr	FKO
		1.02666	1.06309
		1.0068	0.984175
		0.922895	1.06985
		1.04364	0.870131
	Mean	1	0.996812
	SD	0.0535634	0.0929794
	p = 0.8857 by Mann-Whitney U test

## Sheet: Fig.S1E
PDGFRα+Olig2- cell number
		Ctr	FKO
		5.38095	5.66667
		6.83333	6.57143
		6.125	5.19048
		4.80952	5.47619
	Mean	5.7872	5.72619
	SD	0.881172	0.596507
	p > 0.9999 by Mann-Whitney U test

## Sheet: Fig.S1G
Col1a1+ cell number
		Control	FKO
		6.42857	7
		6.66667	5.85714
		6.83333	7.83333
		6.16667	6.5
	Mean	6.52381	6.79762
	SD	0.290307	0.834013
	p = 0.6857 by Mann-Whitney U test
