# Supplementary material for: Fibroblasts repair blood-brain barrier damage and hemorrhagic brain injury via TIMP2
Source: Cell Rep. Author manuscript; Available in PMC 2022 Dec 21. (PMC9769996; doi:10.1016/j.celrep.2022.111709)
Supplement: 3 [file NIHMS1854754-supplement-3.zip › Figure S2.xlsx]

## Sheet: FigS2B
Col1 intensity
		Ctr	FKO
		1.05873	0.978194
		1.05715	0.917931
		1.02739	1.02913
		0.856736	0.922036
	Mean	1	0.961822
	SD	0.0965914	0.0526228
	P=0.4857 by Mann-Whitney U test

## Sheet: FigS2D
PDGFRα+Olig2- cell number
		Ctr	FKO
		6.55556	6.6
		6.42857	7.28571
		7	7.625
		7.66667	6.625
	Mean	6.9127	7.03393
	SD	0.559172	0.506056
	P=0.6857 by Mann-Whitney U test

## Sheet: FigS2F
Col1a1+ cell number
		Ctr	FKO
		6.77778	7.77778
		6.625	7
		7.42857	5.71429
		5.75	7
	Mean	6.64534	6.87302
	SD	0.691144	0.855083
	P=0.6286 by Mann-Whitney U test
