# Supplementary material for: Fibroblasts repair blood-brain barrier damage and hemorrhagic brain injury via TIMP2
Source: Cell Rep. Author manuscript; Available in PMC 2022 Dec 21. (PMC9769996; doi:10.1016/j.celrep.2022.111709)
Supplement: 3 [file NIHMS1854754-supplement-3.zip › Figure S3.xlsx]

## Sheet: FigS3D
ZO-1 intensity
		Control	FKO
		1.08682	1.0144
		1.07207	1.00425
		0.902032	0.888091
		0.939084	1.07375
	Mean	1	0.995124
	SD	0.0931657	0.0776593
	p = 0.8857 by Mann-Whitney U test

## Sheet: FigS3F
Occludin intensity
		Control	FKO
		0.879058	1.00813
		1.12759	1.04025
		0.908962	0.871113
		1.08439	0.899584
	Mean	1	0.95477
	SD	0.124253	0.0820537
	p = 0.4857 by Mann-Whitney U test

## Sheet: FigS3H
PDGFRβ coverage (%)
		Control	FKO
		78.68	76.25
		76.59	74.97
		73.35	73.31
		75.58	74.38
	Mean	76.05	74.7275
	SD	2.21505	1.22568
	p = 0.3429 by Mann-Whitney U test
