# Supplementary material for: Fibroblasts repair blood-brain barrier damage and hemorrhagic brain injury via TIMP2
Source: Cell Rep. Author manuscript; Available in PMC 2022 Dec 21. (PMC9769996; doi:10.1016/j.celrep.2022.111709)
Supplement: 3 [file NIHMS1854754-supplement-3.zip › Figure S4.xlsx]

## Sheet: FigS4C
Col1 level
		Control D2	FKO D2	Control D5	FKO D5	Control D7	FKO D7
		1.30049	1.41872	12.7685	4.84729	48.3547	11.2315
		1.2532	1.15862	16.3153	6.73892	59.5862	12.7685
		1.06404	0.53202	17.9704	16.4335	52.7291	30.266
		0.945813	0.449261	22.3448	9.93103	33.4581	27.0739
		0.591133	0.93399	17.6158	6.50246	23.1724	18.5616
		0.70936	0.993103	9.69458	11.3498	36.4138	14.6601
		1.24138	0.803941	7.92118	10.8768	40.7882	16.9064
		0.472906	0.614778	24.7094	10.4039	53.4384	5.7931
		0.945813	0.792118	19.1527	12.4138	45.7537	10.0493
		1.27685	1.07586	18.5616	13.2414	44.0985	14.8965
		1.44236	1.20591	14.7783	8.74877	27.0739	23.5271
		0.957635	1.30049	13.8325	3.90148	53.3202	24.4729
		0.993103	1.04039	11.5862	2.2463	46.6995	12.7685
		1.07586	0.981281	16.197	5.3202	40.4335	15.8424
		0.898522	0.851232	15.0148	4.49261	28.7291	9.57635
		0.685714	0.993103	21.9901	13.8325	45.0443	11.7044
		1.13498	0.662069	20.6897	12.6502	37.4778	17.6158
		1.24138	0.815764	18.5616	8.98522	61.1232	21.6355
		1.28867	0.993103	16.9064	18.798	31.2118	20.4532
		1.09951	0.839409	20.2168	10.9951	35.9409	11.9409
		1.01675	1.09951	14.6601	9.45813	49.4187	13.7143
		1.04039	1.22956	13.2414	8.63054	36.532	16.0788
		0.874877	0.957635	19.8621	6.26601	34.9951	18.798
		0.839409	0.792118	18.0887	3.31034	44.5714	22.2266
		0.543842	0.75665	20.5714	14.3054	52.3744	8.51231
		0.93399	0.650246	21.5172	9.57635	36.8867	10.1675
		0.792118	0.697537	15.9606	11.3498	24.7094	10.6404
		1.11133	1.11133	14.6601	5.20197	21.9901	36.4138
		0.697537	0.461084	22.936	5.7931	34.7586	34.4039
		0.851232	1.58424	19.2709	10.8768	20.8079	39.6059
		0.898522	0.898522	18.2069	10.4867	25.537	25.8916
		0.555665	1.17044	9.3399	22.8177	22.463	42.0887
		1.63153	0.650246	6.62069	19.7438	18.2654	32.2759
		1.46601	0.721182	3.78325	21.1626	16.2016	27.0739
		1.11133		7.21182
		1.01675
	Mean	1	0.91869	16.0788	10.3438	37.7753	19.6952
	SD	0.271096	0.265905	5.05406	5.12005	12.2157	9.47674
		Control D2 VS FKO D2: P=0.2099 by student's t-test
		Control D5 VS FKO D5: ****P＜0.0001 by student's t-test
		Control D7 VS FKO D7: ****P＜0.0001 by student's t-test
