# Supplementary material for: Fibroblasts repair blood-brain barrier damage and hemorrhagic brain injury via TIMP2
Source: Cell Rep. Author manuscript; Available in PMC 2022 Dec 21. (PMC9769996; doi:10.1016/j.celrep.2022.111709)
Supplement: 3 [file NIHMS1854754-supplement-3.zip › Figure S6.xlsx]

## Sheet: FigS6B
PDGFRβ intensity
		Control Sham	FKO Sham			Control Day2	FKO Day2			Control Day7	FKO Day7
		0.971193	1.07307			0.672776	0.624429			0.676037	0.367486
		1.03573	1.06985			0.847269	0.785437			0.853283	0.323673
		0.976647	0.916096			0.719825	0.688953			0.813135	0.543161
		1.01643	0.983569			0.556941	0.766517			0.962082	0.606663
	Mean	1	1.01065		Mean	0.699203	0.716334		Mean	0.826134	0.460246
	SD	0.0312076	0.0754417		SD	0.120119	0.0741391		SD	0.118205	0.1361
	p = 0.6857 by Mann-Whitney U test				p = 0.8857 by Mann-Whitney U test				*p = 0.0286 by Mann-Whitney U test

## Sheet: FigS6C
PDGFRβ coverage (%)
		Control Sham	FKO Sham			Control Day2	FKO Day2			Control Day7	FKO Day7
		84.354	82.14			72.486	66.6921			49.862	35.3256
		79.346	80.563			64.687	67.6347			64.9731	25.503
		77.567	79.354			62.3675	58.498			64.2459	33.9432
		80.357	80.231			70.2476	74.2387			66.0864	41.8551
	Mean	80.406	80.572		Mean	67.447	66.7659		Mean	61.2919	34.1567
	SD	2.87359	1.16312		SD	4.71359	6.45397		SD	7.6574	6.7222
	p =0.6857 by Mann-Whitney U test				p ＞ 0.99 by Mann-Whitney U test				*p = 0.0286 by Mann-Whitney U test

## Sheet: FigS6E
CD13 intensity
		Control Sham	FKO Sham			Control Day2	FKO Day2			Control Day7	FKO Day7
		1.13015	0.986289			0.382896	0.652672			0.890183	0.370909
		1.05195	1.01058			0.469198	0.382836			0.754182	0.655273
		0.93137	0.991529			0.586751	0.470547			0.952	0.704728
		0.886522	0.838783			0.511749	0.445443			1.00145	0.531636
	Mean	1	0.956795		Mean	0.487649	0.487875		Mean	0.899455	0.565636
	SD	0.111395	0.0793639		SD	0.0850797	0.115891		SD	0.107013	0.148835
	p = 0.6857 by Mann-Whitney U test				p = 0.9976 by Mann-Whitney U test				*p = 0.0286 by Mann-Whitney U test

## Sheet: FigS6F
CD13 coverage (%)
		Control Sham	FKO Sham			Control Day2	FKO Day2			Control Day7	FKO Day7
		80.2655	78.3221			35.3204	50.2345			75.5743	42.6565
		82.3651	83.2146			47.321	32.3659			81.4684	34.2509
		79.3521	80.2236			30.2652	28.2366			71.5647	56.2579
		80.0231	78.0232			32.5642	41.2311			65.3222	47.5697
	Mean	80.5015	79.9459		Mean	36.3677	38.017		Mean	73.4824	45.1838
	SD	1.30112	2.38714		SD	7.58897	9.78416		SD	6.7926	9.20586
	p = 0.6857 by Mann-Whitney U test				p ＞ 0.99 by Mann-Whitney U test				*p = 0.0286 by Mann-Whitney U test

## Sheet: FigS6H
AQP4 intensity
		Control Sham	FKO Sham			Control Day2	FKO Day2			Control Day7	FKO Day7
		0.941176	0.837647			0.357647	0.141176			0.150588	0.141176
		1.18588	0.988235			0.197647	0.310588			0.112941	0.037647
		0.762353	1.01647			0.235294	0.385882			0.065882	0.109176
		1.11059	1.26118			0.16	0.216471			0.099765	0.084706
	Mean	1	1.02588		Mean	0.237647	0.263529		Mean	0.107294	0.0931763
	SD	0.188607	0.175406		SD	0.0857022	0.107035		SD	0.0350138	0.0436471
	p = 0.8857 by Mann-Whitney U test				p = 0.8857 by Mann-Whitney U test				p = 0.6857 by Mann-Whitney U test

## Sheet: FigS6I
AQP4 coverage (%)
		Control Sham	FKO Sham			Control Day2	FKO Day2			Control Day7	FKO Day7
		67.1256	59.3562			23.2596	22.632			10.3593	12.3685
		71.0237	75.3265			18.3757	30.2596			8.36952	6.35892
		63.2565	60.3258			13.2561	9.32568			5.36915	5.32753
		73.2655	71.0295			12.3593	10.8536			7.96541	5.06871
	Mean	68.6678	66.5095		Mean	16.8127	18.2677		Mean	8.01585	7.28093
	SD	4.41019	7.90734		SD	5.04935	9.96296		SD	2.05138	3.43723
	p = 0.8857 by Mann-Whitney U test				p = 0.8857 by Mann-Whitney U test				p = 0.4857 by Mann-Whitney U test
