# Supplementary material for: Fibroblasts repair blood-brain barrier damage and hemorrhagic brain injury via TIMP2
Source: Cell Rep. Author manuscript; Available in PMC 2022 Dec 21. (PMC9769996; doi:10.1016/j.celrep.2022.111709)
Supplement: 3 [file NIHMS1854754-supplement-3.zip › Figure S7.xlsx]

## Sheet: FigS7A
TEER
	0h				48h
		EC	EC+FB			EC	EC+FB
		63	54.5			46.3333	64.3333
		64.5	66.5			48	65.3333
		63.5	64			46.3333	69.6667
		71	63			53	67
		71	67.5			64.3333	70.5
		70.5	59.5			49.3333	57.3333
		62.5	68			45.3333	57.3333
		61.5	63			64.6667	68.6667
			68				57.3333
	Mean	65.9375	63.7778		Mean	52.1667	64.1667
	SD	4.14417	4.50771		SD	7.97416	5.47849
	p = 0.3222 by student’s t-test.				**p = 0.0024 by student’s t-test.

## Sheet: FigS7B
FTIC-Dextran leakage
	30min				60min
		EC	EC+FB			EC	EC+FB
		1.19913	0.876027			1.85713	1.53683
		1.05272	0.774202			1.66155	1.36257
		1.00904	0.765915			1.50296	1.27449
		0.960033	0.792252			1.42429	1.19922
		0.891525	0.859048			1.27761	1.34882
		1.0008	1.03915			1.62397	1.32228
		0.886753	0.709326			1.37426	1.40492
		1.00124	0.905201			1.53168	1.12632
	Mean	1.00016	0.84014		Mean	1.53168	1.32193
	SD	0.0990717	0.103335		SD	0.18244	0.125933
	*p = 0.0115 by student’s t-test				*p = 0.0181 by student’s t-test

## Sheet: FigS7C
ZO-1 level normalized by actin
		EC	EC+FB
		0.821604	1.03411
		0.979352	1.14019
		0.99756	1.08712
		0.877223	1.04291
		0.868245	0.902865
	Mean	0.908797	1.04144
	SD	0.0759948	0.0881713
	*p =0.0366 by Mann-Whitney U test

## Sheet: FigS7D
Occludin level normalized by actin
		EC	EC+FB
		0.545463	0.867236
		0.533395	0.747523
		0.653112	0.752129
		0.648185	0.927822
		0.477462	1.13186
	Mean	0.571523	0.885314
	SD	0.0766716	0.157831
	*p = 0.0121 by Mann-Whitney U test

## Sheet: FigS7E
Claudin5 level normalized by actin
		EC	EC+FB
		0.356612	0.664569
		0.423579	0.762448
		0.453572	0.750998
		0.574421	0.883674
		0.447128	1.08847
	Mean	0.451062	0.830033
	SD	0.078923	0.164211
	*p = 0.0121 by Mann-Whitney U test

## Sheet: FigS7F
Caveolin-1 level normalized by actin
		EC	EC+FB
		1.76188	1.93532
		1.67821	1.4815
		2.4923	1.78716
		1.98235	1.89955
		2.63768	1.93108
	Mean	2.11048	1.80692
	SD	0.432586	0.191555
	p = 0.4206 by Mann-Whitney U test

## Sheet: FigS7G
TEER
	0h					48h
		IgG Ctr	PAI1 Ab	TIMP2 Ab			IgG Ctr	PAI1 Ab	TIMP2 Ab
		56.5	57	57			48.3333	39	33.6667
		45.5	45	49			41.5	37.6667	27.6667
		43.5	54.5	50			38	35	28
		49.5	49	49.5			41.6667	37.6667	34.3333
		47	48.5	48.5			45.3333	39.6667	36.6667
		46	43.5	45			44.3333	45	30.6667
	Mean	48	49.5833	49.8333		Mean	43.1944	39	31.8333
	SD	4.60435	5.26704	3.93277		SD	3.59075	3.34664	3.64387
	IgG Ctr vs PAI1 Ab: p = 0.5915 by student's t-test					IgG Ctr vs PAI1 Ab: p = 0.0628 by student's t-test
	IgG Ctr vs TIMP2 Ab: p = 0.4754 by student's t-test					IgG Ctr vs TIMP2 Ab: ***p = 0.0003 by student's t-test

## Sheet: FigS7H
FTIC-Dextran leakage
	30min					60min
		IgG Ctr	PAI1 Ab	TIMP2 Ab			IgG Ctr	PAI1 Ab	TIMP2 Ab
		1.01945	1.21886	1.30904			2.0587	2.50892	2.59577
		1.03782	1.01189	1.2998			2.20674	2.07662	2.5893
		1.00813	0.916259	1.2589			2.12902	1.89659	2.51067
		1.00535	0.957296	1.03925			2.15179	1.93539	2.11703
		0.929247	0.975143	1.09105			1.9862	1.87445	2.25575
			0.903273	0.999073				1.96237	2.13828
	Mean	1	0.997119	1.16619		Mean	2.10649	2.04239	2.3678
	SD	0.0415619	0.115586	0.138954		SD	0.0856802	0.239222	0.223412
	IgG vs PAI1: p = 0.9592 by by student’s t-test					IgG vs PAI1: p = 0.5856 by student’s t-test
	IgG vs TIMP2: *p = 0.0307 by student’s t-test					IgG vs TIMP2: *p = 0.0367 by student’s t-test

## Sheet: FigS7I
TEER
	0h				48h
		Ctr	TIMP2-KD			Ctr	TIMP2-KD
		67	57			56.5	53
		65.5	67			59	56.5
		57	63.5			59	59.5
		74	56.5			67	51.5
		62	61.5			60	39
		62	58			58.5	47.5
		57.5	78.5			57	62
		51	66			54	54
		60.5	63			55	39.5
		63.5	66			55	55
	Mean	62	63.7		Mean	58.1	51.75
	SD	6.25389	6.45583		SD	3.71782	7.71452
	p = 0.5572 by student’s t-test				*p = 0.0307 by student’s t-test

## Sheet: FigS7J
FTIC-Dextran leakage
	30min				60min
		Ctr	TIMP2-KD			Ctr	TIMP2-KD
		1.14869	0.991393			2.28671	1.86992
		0.969597	1.19042			1.80351	2.89637
		0.987011	1.02425			1.83353	2.13532
		0.877103	1.0829			1.75593	2.56973
		1.01266	1.27804			1.88221	2.63235
		0.917963	1.35247			1.72454	2.8254
		1.08275	1.12919			2.3229	2.38044
		1.00423	1.0449			1.86591	1.83505
	Mean	1	1.1367		Mean	1.93441	2.39307
	SD	0.0862388	0.127927		SD	0.234726	0.410636
	*p =0.0252 by student’s t-test				*p =0.0159 by student’s t-test
